# Supplementary material for: Drosophila Tribbles Antagonizes Insulin Signaling-Mediated Growth and Metabolism via Interactions with Akt Kinase
Source: PLoS One. 2014 Oct 15;9(10):e109530. doi: 10.1371/journal.pone.0109530 (PMC4198113; doi:10.1371/journal.pone.0109530)
Supplement: Table S1 — P value calculations and results for Figs 1 - 7 . (XLSX) [file pone.0109530.s001.xlsx]

## Sheet: figure 1
fig 1 area
	enGal4> UAS-Y	enGal4> UAS-Trbl	enGal4> UAS-Trbl; UAS-LacZ	enGal4>UAS-Akt; UAS-Trbl	enGal4>41903 trbl RNAi	enGal4>42523 trbl RNAi
Number of values	3	3	3	3	3	2
One-way analysis of variance
P value	0.0003
P value summary	***
Are means signif. different? (P < 0.05)	Yes
unpaired 2 tailed t test
Column A	enGal4> UAS-Y		Column A	enGal4> UAS-Y			Column A	enGal4> UAS-Y			Column A	enGal4> UAS-Y			Column A	enGal4> UAS-Y
vs	vs		vs	vs			vs	vs			vs	vs			vs	vs
Column B	enGal4> UAS-Trbl		Column C	enGal4> UAS-Trbl; UAS-LacZ			Column D	enGal4>UAS-Akt; UAS-Trbl			Column E	enGal4>41903 trbl RNAi			Column F	enGal4>42523 trbl RNAi
Unpaired t test			Unpaired t test				Unpaired t test				Unpaired t test				Unpaired t test
P value	0.0236		P value	0.0007			P value	0.0084			P value	0.021			P value	0.0201
P value summary	*		P value summary	***			P value summary	**			P value summary	*			P value summary	*
Are means signif. different? (P < 0.05)	Yes		Are means signif. different? (P < 0.05)	Yes			Are means signif. different? (P < 0.05)	Yes			Are means signif. different? (P < 0.05)	Yes			Are means signif. different? (P < 0.05)	Yes
One- or two-tailed P value?	Two-tailed		One- or two-tailed P value?	Two-tailed			One- or two-tailed P value?	Two-tailed			One- or two-tailed P value?	Two-tailed			One- or two-tailed P value?	Two-tailed
t, df	t=3.561 df=4		t, df	t=9.563 df=4			t, df	t=4.848 df=4			t, df	t=3.689 df=4			t, df	t=4.531 df=3
fig 1 Trichome density
	enGal4> UAS-Y	enGal4> UAS-Trbl	enGal4> UAS-Trbl UAS-lacZ	enGal4>UAS-Akt; UAS-Trbl	enGal4>41903 trbl RNAi	enGal4>42523 trbl RNAi
Number of values	8	8	10	10	6	4
One-way analysis of variance
P value	P<0.0001
P value summary	***
Are means signif. different? (P < 0.05)	Yes
unpaired 2 tailed T test result
Column A	enGal4> UAS-Y		Column A	enGal4> UAS-Y			Column A	enGal4> UAS-Y			Column A	enGal4> UAS-Y			Column A	enGal4> UAS-Y
vs	vs		vs	vs			vs	vs			vs	vs			vs	vs
Column B	enGal4> UAS-Trbl		Column C	enGal4> UAS-Trbl UAS-lacZ			Column D	enGal4>UAS-Akt; UAS-Trbl			Column E	enGal4>41903 trbl RNAi			Column F	enGal4>42523 trbl RNAi
Unpaired t test			Unpaired t test				Unpaired t test				Unpaired t test				Unpaired t test
P value	P<0.0001		P value	P<0.0001			P value	0.9163			P value	0.0032			P value	0.0569
P value summary	***		P value summary	***			P value summary	ns			P value summary	**			P value summary	ns
Are means signif. different? (P < 0.05)	Yes		Are means signif. different? (P < 0.05)	Yes			Are means signif. different? (P < 0.05)	No			Are means signif. different? (P < 0.05)	Yes			Are means signif. different? (P < 0.05)	No
One- or two-tailed P value?	Two-tailed		One- or two-tailed P value?	Two-tailed			One- or two-tailed P value?	Two-tailed			One- or two-tailed P value?	Two-tailed			One- or two-tailed P value?	Two-tailed
t, df	t=6.2 df=14		t, df	t=8.066 df=16			t, df	t=0.1068 df=16			t, df	t=3.680 df=12			t, df	t=2.152 df=10
Column B	enGal4> UAS-Trbl			Column B	enGal4> UAS-Trbl
vs	vs			vs	vs
Column C	enGal4> UAS-Trbl UAS-lacZ			Column D	enGal4>UAS-Akt; UAS-Trbl
Unpaired t test				Unpaired t test
P value	0.007			P value	P<0.0001
P value summary	**			P value summary	***
Are means signif. different? (P < 0.05)	Yes			Are means signif. different? (P < 0.05)	Yes
One- or two-tailed P value?	Two-tailed			One- or two-tailed P value?	Two-tailed
t, df	t=3.094 df=16			t, df	t=8.099 df=16

## Sheet: figure 2
fig 2C- body weight
	PplGAL4	PplGAL4>UAS-Trbl	PplGAL4>UAS-trbl RNAi 22114	PplGAL4>UAS-trbl RNAi 41665
Number of values	3	3	3	3
ANOVA			Unpaired 2 tailed T tests
			Column A	PplGAL4		Column A	PplGAL4				Column A	PplGAL4
			vs.	vs.		vs.	vs.				vs.	vs.
			Column B	PplGAL4>UAS-Trbl		Column C	PplGAL4>UAS-trbl RNAi 22114				Column D	PplGAL4>UAS-trbl RNAi 41665
ANOVA summary
F	36.8		Unpaired t test			Unpaired t test					Unpaired t test
P value	< 0.0001		P value	0.0168		P value	0.0043				P value	0.0059
P value summary	****		P value summary	*		P value summary	**				P value summary	**
Are differences among means statistically significant? (P < 0.05)	Yes		Significantly different? (P < 0.05)	Yes		Significantly different? (P < 0.05)	Yes				Significantly different? (P < 0.05)	Yes
R square	0.9324		One- or two-tailed P value?	Two-tailed		One- or two-tailed P value?	Two-tailed				One- or two-tailed P value?	Two-tailed
			t, df	t=3.953 df=4		t, df	t=5.830 df=4				t, df	t=5.347 df=4
fig 2K-RNAi cell size
	PplGal4	PplGal4>UAS-trbl RNAi 22114	PplGal4>UAS-trbl RNAi 41665
Number of values	63	55	40
		Unpaired 2 tailed T tests
ANOVA			Column B	PplGal4>UAS-trbl RNAi 22114			Column C	PplGal4>UAS-trbl RNAi 41665
One-way analysis of variance			vs.	vs.			vs.	vs.
P value	P<0.0001		Column A	PplGal4			Column A	PplGal4
P value summary	***
Are means signif. different? (P < 0.05)	Yes		Unpaired t test with Welch's correction				Unpaired t test with Welch's correction
			P value	< 0.0001			P value	< 0.0001
			P value summary	****			P value summary	****
			Significantly different? (P < 0.05)	Yes			Significantly different? (P < 0.05)	Yes
			One- or two-tailed P value?	Two-tailed			One- or two-tailed P value?	Two-tailed
			Welch-corrected t, df	t=22.39 df=64.93			Welch-corrected t, df	t=13.63 df=46.99
fig 2K-RNAi nuclear size
	PplGal4	PplGal4>UAS-trbl RNAi 22114	PplGal4>UAS-trbl RNAi 41665
Number of values	132	53	93
ANOVA			Unpaired 2 tailed T tests
One-way analysis of variance
P value	P<0.0001		Column B	PplGal4>UAS-trbl RNAi 22114				Column C	PplGal4>UAS-trbl RNAi 41665
P value summary	***		vs.	vs.				vs.	vs.
Are means signif. different? (P < 0.05)	Yes		Column A	PplGal4				Column A	PplGal4
Number of groups	3
F	47.75		Unpaired t test with Welch's correction					Unpaired t test with Welch's correction
R squared	0.2578		P value	< 0.0001				P value	< 0.0001
			P value summary	****				P value summary	****
			Significantly different? (P < 0.05)	Yes				Significantly different? (P < 0.05)	Yes
			One- or two-tailed P value?	Two-tailed				One- or two-tailed P value?	Two-tailed
			Welch-corrected t, df	t=6.561 df=58.93				Welch-corrected t, df	t=6.056 df=170.2
fig 2 O-UAS- Transgenes cell size
	pplGAL4	pplGAL4>UAS-Trbl	pplGAL4>UAS-Trbl D/NLK	pplGAL4>UAS-Akt	pplGAL4>UAS-Akt;UAS-Trbl
Number of values	92	103	91	60	83
ANOVA p<0.0001, Unpaired 2 tailed T test p<0.0001 for all cases				Unpaired 2 tailed T tests
ANOVA summary				Column B	pplGAL4>UAS-Trbl			Column C	pplGAL4>UAS-Trbl D/NLK			Column D	pplGAL4>UAS-Akt			Column E	pplGAL4>UAS-Akt;UAS-Trbl			Column E	pplGAL4>UAS-Akt;UAS-Trbl
F	277.3			vs.	vs.			vs.	vs.			vs.	vs.			vs.	vs.			vs.	vs.
P value	< 0.0001			Column A	pplGAL4			Column A	pplGAL4			Column A	pplGAL4			Column A	pplGAL4			Column D	pplGAL4>UAS-Akt
P value summary	****
Are differences among means statistically significant? (P < 0.05)	Yes			Unpaired t test				Unpaired t test				Unpaired t test				Unpaired t test				Unpaired t test
R square	0.7234			P value	< 0.0001			P value	< 0.0001			P value	< 0.0001			P value	< 0.0001			P value	< 0.0001
				P value summary	****			P value summary	****			P value summary	****			P value summary	****			P value summary	****
				Significantly different? (P < 0.05)	Yes			Significantly different? (P < 0.05)	Yes			Significantly different? (P < 0.05)	Yes			Significantly different? (P < 0.05)	Yes			Significantly different? (P < 0.05)	Yes
				One- or two-tailed P value?	Two-tailed			One- or two-tailed P value?	Two-tailed			One- or two-tailed P value?	Two-tailed			One- or two-tailed P value?	Two-tailed			One- or two-tailed P value?	Two-tailed
				t, df	t=4.587 df=193			t, df	t=10.06 df=181			t, df	t=21.14 df=150			t, df	t=4.847 df=173			t, df	t=22.06 df=141
fig 2 O -UAS- Transgenes nuclear size
ANOVA p<0.0001, Unpaired 2 tailed T test p<0.0001 for all cases
	pplGAL4	pplGAL4>UAS-Trbl	pplGAL4>UAS-Trbl D/NLK	pplGAL4>UAS-Akt	pplGAL4>UAS-Akt;UAS-Trbl
Number of values	98	52	95	51	78
ANOVA summary				Unpaired 2 tailed T tests
F	183.2
P value	< 0.0001
P value summary	****
Are differences among means statistically significant? (P < 0.05)	Yes			Column B	pplGAL4>UAS-Trbl			Column C	pplGAL4>UAS-Trbl D/NLK			Column E	pplGAL4>UAS-Akt;UAS-Trbl			Column D	pplGAL4>UAS-Akt			Column E	pplGAL4>UAS-Akt;UAS-Trbl
R square	0.665			vs.	vs.			vs.	vs.			vs.	vs.			vs.	vs.			vs.	vs.
				Column A	pplGAL4			Column A	pplGAL4			Column A	pplGAL4			Column A	pplGAL4			Column D	pplGAL4>UAS-Akt
				Unpaired t test				Unpaired t test				Unpaired t test				Unpaired t test				Unpaired t test
				P value	< 0.0001			P value	< 0.0001			P value	< 0.0001			P value	< 0.0001			P value	< 0.0001
				P value summary	****			P value summary	****			P value summary	****			P value summary	****			P value summary	****
				Significantly different? (P < 0.05)	Yes			Significantly different? (P < 0.05)	Yes			Significantly different? (P < 0.05)	Yes			Significantly different? (P < 0.05)	Yes			Significantly different? (P < 0.05)	Yes
				One- or two-tailed P value?	Two-tailed			One- or two-tailed P value?	Two-tailed			One- or two-tailed P value?	Two-tailed			One- or two-tailed P value?	Two-tailed			One- or two-tailed P value?	Two-tailed
				t, df	t=7.694 df=148			t, df	t=9.901 df=191			t, df	t=7.266 df=174			t, df	t=14.78 df=147			t, df	t=18.11 df=127

## Sheet: fig 3
fig 3A- glucose
	PplGAL4	PplGAL4>UAS-Trbl	PplGAL4>UAS-trbl RNAi 22114	PplGAL4>UAS-trbl RNAi 41665
Number of values	3	3	3	3
ANOVA summary			Dunnett's multiple comparisons test	Mean Diff.	95% CI of diff.	Significant?	Summary		A-?
F	4.315
P value	0.0436		PplGAL4 vs. PplGAL4>UAS-Trbl	-685	-1299 to -71.26	Yes	*		B	PplGAL4>UAS-Trbl
P value summary	*		PplGAL4 vs. PplGAL4>UAS-trbl RNAi 22114	-82.67	-696.4 to 531.1	No	ns		C	PplGAL4>UAS-trbl RNAi 22114
Are differences among means statistically significant? (P < 0.05)	Yes		PplGAL4 vs. PplGAL4>UAS-trbl RNAi 41665	-117.3	-731.1 to 496.4	No	ns		D	PplGAL4>UAS-trbl RNAi 41665
R square	0.6181
fig 3B- Trehalose
	PplGAL4	PplGAL4>UAS-Trbl	PplGAL4>UAS-trbl RNAi 22114	PplGAL4>UAS-trbl RNAi 41665
Number of values	3	2	3	3
ANOVA summary			Dunnett's multiple comparisons test	Mean Diff.	95% CI of diff.	Significant?	Summary		A-?
F	11.23
P value	0.0203		PplGAL4 vs. PplGAL4>UAS-Trbl	-1394	-2264 to -523.7	Yes	*		B	PplGAL4>UAS-Trbl
P value summary	*		PplGAL4 vs. PplGAL4>UAS-trbl RNAi 22114	-624.6	-1495 to 245.8	No	ns		C	PplGAL4>UAS-trbl RNAi 22114
Are differences among means statistically significant? (P < 0.05)	Yes		PplGAL4 vs. PplGAL4>UAS-trbl RNAi 41665	-663.1	-1534 to 207.3	No	ns		D	PplGAL4>UAS-trbl RNAi 41665
R square	0.8939
fig 3c- Triglyceride UAS-Trbl
	PplGAL4	PplGAL4>UAS-Trbl
Number of values	6	6	Unpaired 2 tailed T tests
			Column A	PplGal4
			vs.	vs.
			Column B	PplGAL4>Uas-Trbl
			Unpaired t test
			P value	0.0021
			P value summary	**
			Significantly different? (P < 0.05)	Yes
			One- or two-tailed P value?	Two-tailed
			t, df	t=4.114 df=10
fig 3D- Triglyceridetrbl RNAi
	PplGAL4	PplGAL4>trbl RNAi (line 22114)	PplGAL4>trbl RNAi (line 41665)
no. of values	3	3	3
		Unpaired 2 tailed T tests
ANOVA summary			Column B	PplGAL4>trbl RNAi (line 22114)			Column C	PplGAL4>trbl RNAi (line 41665)
F	25.67		vs.	vs.			vs.	vs.
P value	0.0011		Column A	PplGAL4			Column A	PplGAL4
P value summary	**
Are differences among means statistically significant? (P < 0.05)	Yes		Unpaired t test				Unpaired t test
R square	0.8954		P value	0.0038			P value	0.0005
			P value summary	**			P value summary	***
			Significantly different? (P < 0.05)	Yes			Significantly different? (P < 0.05)	Yes
			One- or two-tailed P value?	Two-tailed			One- or two-tailed P value?	Two-tailed
			t, df	t=6.018 df=4			t, df	t=10.51 df=4
fig 3G- Oil Red O assay
	PplGAL4	PplGAL4>trbl RNAi (line 22114)
no. of values	3	3
	Unpaired 2 tailed T tests
		Column B	Ppl-Gal4>UAS trbl RNAi (line 22114)
		vs.	vs.
		Column A	Ppl-Gal4
		Unpaired t test
		P value	0.0271
		P value summary	*
		Significantly different? (P < 0.05)	Yes
		One- or two-tailed P value?	Two-tailed
		t, df	t=3.408 df=4

## Sheet: fig4
fig 4K cell size
	pplGAL4	pplGAL4>UAS-Akt	pplGAL4>UAS-Akt;UAS-Trbl
Number of values	92	60	83
ANOVA summary			Unpaired 2 tailed T tests
F	398.1		Column D	pplGAL4>UAS-Akt			Column E	pplGAL4>UAS-Akt;UAS-Trbl				Column E	pplGAL4>UAS-Akt;UAS-Trbl
P value	< 0.0001		vs.	vs.			vs.	vs.				vs.	vs.
P value summary	****		Column A	pplGAL4			Column A	pplGAL4				Column D	pplGAL4>UAS-Akt
Are differences among means statistically significant? (P < 0.05)	Yes
R square	0.7743		Unpaired t test				Unpaired t test					Unpaired t test
			P value	< 0.0001			P value	< 0.0001				P value	< 0.0001
			P value summary	****			P value summary	****				P value summary	****
			Significantly different? (P < 0.05)	Yes			Significantly different? (P < 0.05)	Yes				Significantly different? (P < 0.05)	Yes
			One- or two-tailed P value?	Two-tailed			One- or two-tailed P value?	Two-tailed				One- or two-tailed P value?	Two-tailed
			t, df	t=21.14 df=150			t, df	t=4.847 df=173				t, df	t=22.06 df=141
fig 4L nuclear size
	pplGAL4	pplGAL4>UAS-Trbl	pplGAL4>UAS-Trbl D/NLK	pplGAL4>UAS-Akt	pplGAL4>UAS-Akt;UAS-Trbl
Number of values	98			51	78
ANOVA summary			Unpaired 2 tailed T tests
F	229.1		Column E	pplGAL4>UAS-Akt;UAS-Trbl			Column D	pplGAL4>UAS-Akt			Column E	pplGAL4>UAS-Akt;UAS-Trbl
P value	< 0.0001		vs.	vs.			vs.	vs.			vs.	vs.
P value summary	****		Column A	pplGAL4			Column A	pplGAL4			Column D	pplGAL4>UAS-Akt
Are differences among means statistically significant? (P < 0.05)	Yes
R square	0.6717		Unpaired t test				Unpaired t test				Unpaired t test
			P value	< 0.0001			P value	< 0.0001			P value	< 0.0001
			P value summary	****			P value summary	****			P value summary	****
			Significantly different? (P < 0.05)	Yes			Significantly different? (P < 0.05)	Yes			Significantly different? (P < 0.05)	Yes
			One- or two-tailed P value?	Two-tailed			One- or two-tailed P value?	Two-tailed			One- or two-tailed P value?	Two-tailed
			t, df	t=7.266 df=174			t, df	t=14.78 df=147			t, df	t=18.11 df=127

## Sheet: fig 5
fig 5B pAkt
		Ppl GAl4	Ppl GAl4> UAS-Trbl	Ppl GAl4> UAS-TrblD/NLK	Ppl GAl4> UAS-Akt	Ppl GAl4> UAS-Akt;UAS-Trbl
Number of values		4	4	4	4	4
				Unpaired 2 tailed T tests
ANOVA summary
F	25.25			Column A	Ppl GAl4			Column A	Ppl GAl4			Column A	Ppl GAl4			Column A	Ppl GAl4			Column D	Ppl GAl4> UAS-Akt
P value	< 0.0001			vs.	vs.			vs.	vs.			vs.	vs.			vs.	vs.			vs.	vs.
P value summary	****			Column B	Ppl GAl4> UAS-Trbl			Column C	Ppl GAl4> UAS-TrblD/NLK			Column D	Ppl GAl4> UAS-Akt			Column E	Ppl GAl4> UAS-Akt;UAS-Trbl			Column E	Ppl GAl4> UAS-Akt;UAS-Trbl
Are differences among means statistically significant? (P < 0.05)	Yes
R square	0.8707			Unpaired t test				Unpaired t test				Unpaired t test				Unpaired t test				Unpaired t test
				P value	0.002			P value	0.0029			P value	0.0344			P value	0.0002			P value	0.0014
				P value summary	**			P value summary	**			P value summary	*			P value summary	***			P value summary	**
				Significantly different? (P < 0.05)	Yes			Significantly different? (P < 0.05)	Yes			Significantly different? (P < 0.05)	Yes			Significantly different? (P < 0.05)	Yes			Significantly different? (P < 0.05)	Yes
				One- or two-tailed P value?	Two-tailed			One- or two-tailed P value?	Two-tailed			One- or two-tailed P value?	Two-tailed			One- or two-tailed P value?	Two-tailed			One- or two-tailed P value?	Two-tailed
				t, df	t=5.229 df=6			t, df	t=4.823 df=6			t, df	t=2.726 df=6			t, df	t=7.880 df=6			t, df	t=5.598 df=6
fig 5c total Akt
		Ppl GAl4	Ppl GAl4> UAS-Trbl	Ppl GAl4> UAS-TrblD/NLK	Ppl GAl4> UAS-Akt	Ppl GAl4> UAS-Akt;UAS-Trbl
Number of values		4	4	4	4	4
						Unpaired 2 tailed T tests
Table Analyzed	Total Akt/Tubulin
						Column A	Ppl GAl4			Column A	Ppl GAl4			Column A	Ppl GAl4			Column A	Ppl GAl4			Column D	Ppl GAl4> UAS-Akt
ANOVA summary						vs.	vs.			vs.	vs.			vs.	vs.			vs.	vs.			vs.	vs.
F	10.54					Column B	Ppl GAl4> UAS-Trbl			Column C	Ppl GAl4> UAS-TrblD/NLK			Column D	Ppl GAl4> UAS-Akt			Column E	Ppl GAl4> UAS-Akt;UAS-Trbl			Column E	Ppl GAl4> UAS-Akt;UAS-Trbl
P value	0.0003
P value summary	***					Unpaired t test				Unpaired t test				Unpaired t test				Unpaired t test				Unpaired t test
Are differences among means statistically significant? (P < 0.05)	Yes					P value	0.7737			P value	0.1605			P value	0.0161			P value	0.0056			P value	0.8212
R square	0.7375					P value summary	ns			P value summary	ns			P value summary	*			P value summary	**			P value summary	ns
						Significantly different? (P < 0.05)	No			Significantly different? (P < 0.05)	No			Significantly different? (P < 0.05)	Yes			Significantly different? (P < 0.05)	Yes			Significantly different? (P < 0.05)	No
						One- or two-tailed P value?	Two-tailed			One- or two-tailed P value?	Two-tailed			One- or two-tailed P value?	Two-tailed			One- or two-tailed P value?	Two-tailed			One- or two-tailed P value?	Two-tailed
						t, df	t=0.3009 df=6			t, df	t=1.601 df=6			t, df	t=3.314 df=6			t, df	t=4.216 df=6			t, df	t=0.2361 df=6
fig 5E RNAi pAkt
		PplGAL4	PplGAL4>trbl RNAi (22114)	PplGAL4>trbl RNAi (41665)	PplGAL4>trbl RNAi (106774)
Number of values		4	4	4	4
				Unpaired 2 tailed T tests
One-way analysis of variance
P value	0.0214				Column A	PplGal4			Column A	PplGal4			Column A	PplGal4
P value summary	*				vs	vs			vs	vs			vs	vs
Are means signif. different? (P < 0.05)	Yes				Column B	PplGal4>trbl RNAi (22114)			Column C	PplGal4>trbl RNAi (106774)			Column D	PplGal4>trbl RNAi (41665)
Number of groups	4
F	4.707				Unpaired t test				Unpaired t test				Unpaired t test
R squared	0.5406				P value	0.0413			P value	0.0016			P value	0.0402
					P value summary	*			P value summary	**			P value summary	*
					Are means signif. different? (P < 0.05)	Yes			Are means signif. different? (P < 0.05)	Yes			Are means signif. different? (P < 0.05)	Yes
					One- or two-tailed P value?	Two-tailed			One- or two-tailed P value?	Two-tailed			One- or two-tailed P value?	Two-tailed
					t, df	t=2.588 df=6			t, df	t=5.424 df=6			t, df	t=2.608 df=6
fig 5E RNAi total Akt
		Ppl GAl4	Ppl GAl4> UAS-Trbl	Ppl GAl4> UAS-TrblD/NLK	Ppl GAl4> UAS-Akt	Ppl GAl4> UAS-Akt;UAS-Trbl
Number of values		4	4	4	4	4
One-way analysis of variance				Unpaired 2 tailed T tests
P value	0.0182
P value summary	*			Column A	PplGal4			Column A	PplGal4				Column A	PplGal4
Are means signif. different? (P < 0.05)	Yes			vs	vs			vs	vs				vs	vs
Number of groups	4			Column B	PplGal4>trbl RNAi (22114)			Column C	PplGal4>trbl RNAi (106774)				Column D	PplGal4>trbl RNAi (41665)
F	4.961
R squared	0.5536			Unpaired t test				Unpaired t test					Unpaired t test
				P value	0.08			P value	0.0248				P value	0.9016
				P value summary	ns			P value summary	*				P value summary	ns
				Are means signif. different? (P < 0.05)	No			Are means signif. different? (P < 0.05)	Yes				Are means signif. different? (P < 0.05)	No
				One- or two-tailed P value?	Two-tailed			One- or two-tailed P value?	Two-tailed				One- or two-tailed P value?	Two-tailed
				t, df	t=2.104 df=6			t, df	t=2.976 df=6				t, df	t=0.1290 df=6

## Sheet: figure 6
	enGal4>UAS-PI3K	enGal4>UAS-PI3K; UAS-Trbl	enGal4>UAS-Pten RNAi	enGal4>UAS-Pten RNAi; UAS-Trbl	enGal4>UAS-S6K	enGal4>UAS-S6K; UAS-Trbl
Number of values	6	6	6	6	6	6
Mean	5.65	4.67	6.45	4.72	6.5	6.11
One-way analysis of variance
P value	P<0.0001
P value summary	***
Are means signif. different? (P < 0.05)	Yes
unpaired 2 tailed T test results
Column A	enGal4>UAS-PI3K			Column C	enGal4>UAS-Pten RNAi			Column E	enGal4>UAS-S6K
vs	vs			vs	vs			vs	vs
Column B	enGal4>UAS-PI3K; UAS-Trbl			Column D	enGal4>UAS-Pten RNAi; UAS-Trbl			Column F	enGal4>UAS-S6K; UAS-Trbl
Unpaired t test				Unpaired t test				Unpaired t test
P value	0.005			P value	P<0.0001			P value	0.0823
P value summary	**			P value summary	***			P value summary	ns
Are means signif. different? (P < 0.05)	Yes			Are means signif. different? (P < 0.05)	Yes			Are means signif. different? (P < 0.05)	No
One- or two-tailed P value?	Two-tailed			One- or two-tailed P value?	Two-tailed			One- or two-tailed P value?	Two-tailed
t, df	t=3.6 df=10			t, df	t=10.87 df=10			t, df	t=1.931 df=10

## Sheet: figure 7
fig 7B pFoxO
	Ppl GAl4	Ppl GAl4> UAS-Trbl	Ppl GAl4> UAS-TrblD/NLK	Ppl GAl4> UAS-Akt	Ppl GAl4> UAS-Akt;UAS-Trbl
number of values	3	3	3	4	4
Table Analyzed	pFoxO/tubulin
ANOVA summary				Column A	Ppl GAl4			Column A	Ppl GAl4			Column A	Ppl GAl4			Column E	Ppl GAl4> UAS-Akt;UAS-Trbl				Column E	Ppl GAl4> UAS-Akt;UAS-Trbl
F	23.38			vs.	vs.			vs.	vs.			vs.	vs.			vs.	vs.				vs.	vs.
P value	< 0.0001			Column B	Ppl GAl4> UAS-Trbl			Column C	Ppl GAl4> UAS-TrblD/NLK			Column D	Ppl GAl4> UAS-Akt			Column A	Ppl GAl4				Column D	Ppl GAl4> UAS-Akt
P value summary	****
Are differences among means statistically significant? (P < 0.05)	Yes			Unpaired t test				Unpaired t test				Unpaired t test				Unpaired t test					Unpaired t test
R square	0.8863			P value	0.0153			P value	0.0031			P value	0.0142			P value	0.0007				P value	0.0008
				P value summary	*			P value summary	**			P value summary	*			P value summary	***				P value summary	***
Brown-Forsythe test				Significantly different? (P < 0.05)	Yes			Significantly different? (P < 0.05)	Yes			Significantly different? (P < 0.05)	Yes			Significantly different? (P < 0.05)	Yes				Significantly different? (P < 0.05)	Yes
F (DFn, DFd)	0.7447 (4, 12)			One- or two-tailed P value?	Two-tailed			One- or two-tailed P value?	Two-tailed			One- or two-tailed P value?	Two-tailed			One- or two-tailed P value?	Two-tailed				One- or two-tailed P value?	Two-tailed
P value	0.5799			t, df	t=4.063 df=4			t, df	t=6.353 df=4			t, df	t=3.689 df=5			t, df	t=7.472 df=5				t, df	t=6.254 df=6
P value summary	ns
Significantly different standard deviations? (P < 0.05)	No
fig 7c total FoxO
number of values	Ppl GAl4	Ppl GAl4> UAS-Trbl	Ppl GAl4> UAS-TrblD/NLK	Ppl GAl4> UAS-Akt	Ppl GAl4> UAS-Akt;UAS-Trbl
	4	4	4	4	4
ANOVA summary
F	9.383			Column A	Ppl GAl4			Column A	Ppl GAl4			Column A	Ppl GAl4			Column A	Ppl GAl4			Column D	Ppl GAl4> UAS-Akt
P value	0.0005			vs.	vs.			vs.	vs.			vs.	vs.			vs.	vs.			vs.	vs.
P value summary	***			Column B	Ppl GAl4> UAS-Trbl			Column C	Ppl GAl4> UAS-TrblD/NLK			Column D	Ppl GAl4> UAS-Akt			Column E	Ppl GAl4> UAS-Akt;UAS-Trbl			Column E	Ppl GAl4> UAS-Akt;UAS-Trbl
Are differences among means statistically significant? (P < 0.05)	Yes
R square	0.7145			Unpaired t test				Unpaired t test				Unpaired t test				Unpaired t test				Unpaired t test
				P value	0.597			P value	0.0429			P value	0.1909			P value	0.0028			P value	< 0.0001
				P value summary	ns			P value summary	*			P value summary	ns			P value summary	**			P value summary	****
				Significantly different? (P < 0.05)	No			Significantly different? (P < 0.05)	Yes			Significantly different? (P < 0.05)	No			Significantly different? (P < 0.05)	Yes			Significantly different? (P < 0.05)	Yes
				One- or two-tailed P value?	Two-tailed			One- or two-tailed P value?	Two-tailed			One- or two-tailed P value?	Two-tailed			One- or two-tailed P value?	Two-tailed			One- or two-tailed P value?	Two-tailed
				t, df	t=0.5580 df=6			t, df	t=2.560 df=6			t, df	t=1.474 df=6			t, df	t=4.876 df=6			t, df	t=16.61 df=6
